# Supplementary material for: Evaluation of the Relationship between Lower Limb Hypermobility and Ankle Muscle Strength in a Paediatric Population: Protocol for a Cross Sectional Study
Source: Int J Environ Res Public Health. 2022 Jun 14;19(12):7264. doi: 10.3390/ijerph19127264 (PMC9223762; doi:10.3390/ijerph19127264)
Supplement: Supplementary file 1 [file ijerph-19-07264-s001.zip]

Archive with 1 entries (1 files):
- ijerph-1663232-supplementary.pdf
